# Supplementary material for: Fast and flexible linear mixed models for genome-wide genetics
Source: PLoS Genet. 2019 Feb 8;15(2):e1007978. doi: 10.1371/journal.pgen.1007978 (PMC6383949; doi:10.1371/journal.pgen.1007978)
Supplement: S1 Table — Markers with -log10(p) > 3 on chromosomes 4 and 11 are shown. Position information for each marker is derived from [72]. Other studies that identified the same marker associations are listed. WTC: Wellcome Trust Center Heterogeneous Stock Mice. LG,SM Advanced Intercross: F9 and F10 generation mice from of an intercross between LG/J and SM/J strains selected for differences in body size. (XLSX) [file pgen.1007978.s009.xlsx]

## Sheet: Sheet1
S1 Table. Markers associated with heterogenous stock mice body weight only when accounting for non-additive genetic covariance.
﻿Markers with -log10(p) > 3 on chromosomes 4 and 11 are shown. Position information for each marker is derived from Shifman, et al. 2006.
Other studies that identified the same marker associations are listed.
WTC: Wellcome Trust Center Heterogeneous Stock Mice.
LG,SM Advanced Intercross: F9 and F10 generation mice from of an intercross between LG/J and SM/J strains selected for differences in body size.
marker	Chromosome	bp	cM	Effect Size	-log10(p)	Genes	References	Phenotype	Population
rs4224463	4	44561913	20.8151	-0.23079	5.82773	Trmt10b, Exosc3	Liu, 2013	Starting weight	WTCC
rs6313392	4	44568868	20.8151	-0.23079	5.82773	Exosc3	Liu, 2013	Starting weight	WTCC
rs3665393	4	44721094	20.8151	-0.231343	5.94124	Shb	Liu, 2013	Starting weight	WTCC
rs13477678	4	44734525	20.8152	-0.171509	3.97858	Trim14, Coro2a, Shb
rs3668228	4	44764150	20.8152	-0.230715	5.79452	Shb	Liu, et al. 2013	Starting weight	WTCC
rs13477682	4	45785592	21.7891	-0.133914	3.19982	Gm16731
rs13481023	11	51651037	29.3193	0.168244	4.54351	Gm26551, Cdkl3	Norgard, et al. 2009	Tibia length	LG,SM Advanced Intercross
rs8243055	11	51893791	29.3193	0.168244	4.54351	Gm26551, Tcf7
rs6173994	11	52168577	29.514	0.15994	4.19647
rs3668680	11	55712245	31.2696	-0.158491	3.3868	Gm12239
References
Sagiv Shifman, Jordana Tzenova Bell, Richard R Copley, Martin S Taylor, Robert W Williams, Richard Mott, and Jonathan Flint. A High-Resolution Single Nucleotide Polymorphism Genetic Map of the Mouse Genome. PLoS Biology, 4(12):e395, November 2006.
Jin Liu, Kai Wang, Shuangge Ma, and Jian Huang. Accounting for linkage disequilibrium in genome-wide association studies: A penalized regression method. Statistics and its interface, 6(1):99–115, January 2013.
Elizabeth A Norgard, Joseph P Jarvis, Charles C Roseman, Taylor J Maxwell, Jane P Kenney-Hunt, Kaitlin E Samocha, L Susan Pletscher, Bing Wang, Gloria L Fawcett, Christopher J Leatherwood, Jason B Wolf, and James M Cheverud. Replication of long-bone length QTL in the F9-F10 LG,SM advanced intercross. Mammalian genome : official journal of the International Mammalian Genome Society, 20(4):224–235,…
